# Supplementary material for: Gradual Response of Cyanobacterial Thylakoids to Acute High-Light Stress—Importance of Carotenoid Accumulation
Source: Cells. 2021 Jul 28;10(8):1916. doi: 10.3390/cells10081916 (PMC8393233; doi:10.3390/cells10081916)
Supplement: Supplementary file 1 [file cells-10-01916-s001.zip]

Archive with 1 entries (1 files):
- cells-1271409-supplementary.pdf
